# Supplementary material for: Epidemiological Prevalence of Phenotypical Resistances and Mobilised Colistin Resistance in Avian Commensal and Pathogenic E. coli from Denmark, France, The Netherlands, and the UK
Source: Antibiotics (Basel). 2022 May 7;11(5):631. doi: 10.3390/antibiotics11050631 (PMC9137498; doi:10.3390/antibiotics11050631)
Supplement: Supplementary file 1 [file antibiotics-11-00631-s001.zip]

Archive with 1 entries (1 files):
- antibiotics-1690141-supplementary.pdf
